# Supplementary material for: Identification and Differential Expression of MicroRNAs during Metamorphosis of the Japanese Flounder (Paralichthys olivaceus)
Source: PLoS One. 2011 Jul 27;6(7):e22957. doi: 10.1371/journal.pone.0022957 (PMC3144956; doi:10.1371/journal.pone.0022957)
Supplement: Table S1 — Primers used in this study for RT-PCR and Quantitative real-time PCR. (XLS) [file pone.0022957.s005.xls]

## Sheet: Table S1
Table S1. Primers used in this study for RT-PCR and quantitative real-time PCR.
miRNAs ID	Primer	Sequence ( 5’-3’)
pol-miR-7	RT	GTCGTATCCAGTGCAGGGTCCGAGGTATTCGCACTGGATACGACAACAAA
	Forward	CGGCGGTGGAAGACTAGTGATT
	Reverse	GTGCAGGGTCCGAGGT
pol-miR-10d	RT	GTCGTATCCAGTGCAGGGTCCGAGGTATTCGCACTGGATACGACACACAT
	Forward	TCGGGTACCCTGTAGAACCG
	Reverse	GTGCAGGGTCCGAGGT
pol-miR-10c	RT	GTCGTATCCAGTGCAGGGTCCGAGGTATTCGCACTGGATACGACACAAAT
	Forward	TGCGGTACCCTGTAGATCCG
	Reverse	GTGCAGGGTCCGAGGT
pol-miR-22a	RT	GTCGTATCCAGTGCAGGGTCCGAGGTATTCGCACTGGATACGACGCCACG
	Forward	GCCTGAAGCTGCCAGCTGA
	Reverse	GTGCAGGGTCCGAGGT
miR-1	RT	CTCAACTGGTGTCGTGGAGTCGGCAATTCAGTTGATACATACT
	Forward	ACACTCCAGCTGGGTGGAATGTAAAGAAG
	Reverse	AACTGGTGTCGTGGAG
miR-133a	RT	GTCGTATCCAGTGCAGGGTCCGAGGTATTCGCACTGGATACGACACAGCTGG
	Forward	CTCTATTGGTCCCCTTCAACC
	Reverse	GTGCAGGGTCCGAGGT
miR-206b	RT	GTCGTATCCAGTGCAGGGTCCGAGGTATTCGCACTGGATACGACCCACACAC
	Forward	CGGCGGTGGAATGTAAAGAAG
	Reverse	GTGCAGGGTCCGAGGT
5S rRNA	Forward	CCATACCACCCTGAACAC
	Reverse	CGGTCTCCCATCCAAGTA
