# Supplementary material for: Identification and Differential Expression of MicroRNAs during Metamorphosis of the Japanese Flounder (Paralichthys olivaceus)
Source: PLoS One. 2011 Jul 27;6(7):e22957. doi: 10.1371/journal.pone.0022957 (PMC3144956; doi:10.1371/journal.pone.0022957)
Supplement: Table S2 — Japanese flounder conserved miRNAs during metamorphosis. (XLS) [file pone.0022957.s006.xls]

## Sheet: Table S2
Table S2. Japanese flounder conserved miRNAs during metamorphosis.
miRNA name	Sequence (5’-3’)	miRNA family	Reads
pol-mir-1	UGGAAUGUAAAGAAGUAUGUAU	miR-1	76788
pol-mir-7	UGGAAGACUAGUGAUUUUGUUG	miR-7	1635
pol-let-7a	UGAGGUAGUAGGUUGUAUAGUU	Let-7	10896
Pol-let-7b	UGAGGUAGUAGGUUGUGUGGUU	Let-7	5555
Pol-let-7c	UGAGGUAGUAGGUUGUAUGGUU	Let-7	8684
pol-let-7d	UGAGGUAGUUGGUUGUAUGGUU	Let-7	34894
pol-let-7e	UGAGGUAGUAGAUUGAAUAGUU	Let-7	816
pol-let-7f	UGAGGUAGUAGAUUGUAUAGUU	Let-7	1778
pol-let-7g	UGAGGUAGUAGUUUGUAUAGUU	Let-7	1871
pol-let-7h	UGAGGUAGUAAGUUGUGUUGUU	Let-7	840
pol-let-7i	UGAGGUAGUAGUUUGUGCUGUU	Let-7	1474
pol-let-7j	UGAGGUAGUUGUUUGUACAGUU	Let-7	1188
pol-mir-9	UCUUUGGUUAUCUAGCUGUAUGA	miR-9	1488
pol-mir-10b	UACCCUGUAGAACCGAAUUUGUG	miR-10	24
pol-mir-10c	UACCCUGUAGAUCCGGAUUUGU	miR-10	2453
pol-mir-10d	UACCCUGUAGAACCGAAUGUGU	miR-10	192
pol-mir-15a	UAGCAGCACGGAAUGGUUUGUG	miR-15	3440
pol-mir-15b	UAGCAGCGCAUCAUGGUUUGA	miR-15	1213
pol-mir-16	UAGCAGCACGUAAAUAUUGGAG	miR-15	136
pol-mir-17	CAAAGUGCUUACAGUGCAGGUA	miR-17	62
pol-mir-18a	UAAGGUGCAUCUAGUGCAGAUA	miR-17	48
pol-mir-18b	UAAGGUGCAUCUAGUGUAGUU	miR-17	25
pol-mir-19b	UGUGCAAAUCCAUGCAAAACUGA	miR-19	27
pol-mir-19d	UGUGCAAACCCAUGCAAAACUGA	miR-19	21
pol-mir-20	UAAAGUGCUUAUAGUGCAGGUAG	miR-17	68
pol-mir-21	UAGCUUAUCAGACUGGUGUUGGC	miR-21	3705
pol-mir-22a	AAGCUGCCAGCUGAAGAACUGU	miR-22	26871
pol-mir-22b	AAGCUGCCAGUUGAAGAGCUGU	miR-22	97
pol-mir-23a	AUCACAUUGCCAGGGAUUUCCA	miR-23	626
pol-mir-23b	AUCACAUUGCCAGGGAUUACCA	miR-23	236
pol-mir-24	UGGCUCAGUUCAGCAGGAACAG	miR-24	151
pol-mir-25a	CAUUGCACUUGUCUCGGUCUGA	miR-25	7904
pol-mir-25b	CAUUGCACUUGUCCCGGCCUGA	miR-25	6
pol-mir-26b	UUCAAGUAAUCCAGGAUAGGUU	miR-26	138
pol-mir-27b	UUCACAGUGGCUAAGUUCUGCA	miR-27	2269
pol-mir-27e	UUCACAGUGGCUAAGUUCAGU	miR-27	335
pol-mir-29a	UAGCACCAUUAGAAAUCGGUUA	miR-29	125
pol-mir-29b	UAGCACCAUUUGAAAUCAGUGUU	miR-29	6
pol-mir-29c	UAGCACCAUUUGAAAUCGGUUA	miR-29	53
pol-mir-29d	UAGCACCAUAUGAAAUCAGUGU	miR-29	10
pol-mir-29e	UAGCACCAUUUGAAAUCGGUGUU	miR-29	23
pol-mir-30d	UGUAAACAUCCCCGACUGGAAGC	miR-30	130
pol-mir-30b	UGUAAACAUCCUACACUCAGCU	miR-30	63
pol-mir-30c	UGUAAACAUCCUACACUCUCAGC	miR-30	59
pol-mir-30e	UGUAAACAUCCUUGACUGGAAG	miR-30	32
pol-mir-30f	UGUAAACAUCCUACACUCUCGGC	miR-30	105
pol-mir-31	AGGCAAGAUGUUGGCAUAGCUGA	miR-31	56
pol-mir-33	GUGCAUUGUAGUUGCAUUGCA	miR-33	128
pol-mir-34	UGGCAGUGUCUUAGCUGGUUGU	miR-34	24
pol-mir-92a	UAUUGCACUUGUCCCGGCCUGU	miR-25	11709
pol-mir-93	AAAAGUGCUGUUUGUGCAGGUAG	miR-17	79
pol-mir-96	UUUGGCACUAGCACAUUUUUGCU	miR-96	65
pol-mir-100	AACCCGUAGAUCCGAACUUGUG	miR-99	791
pol-mir-101	UACAGUACUGUGAUAACUGAA	miR-101	294
pol-mir-107	AGCAGCAUUGUACAGGGCUAUCA	miR-103	1978
pol-mir-122	UGGAGUGUGACAAUGGUGUUUG	miR-122	12519
pol-mir-124	UAAGGCACGCGGUGAAUGCCAA	miR-124	5779
pol-mir-125a	UCCCUGAGACCCUUAACCUGUG	miR-125	74
pol-mir-125b	UCCCUGAGACCCUAACUUGUGA	miR-125	651
pol-mir-126	UCGUACCGUGAGUAAUAAUGCA	miR-126	62
pol-mir-128	UCACAGUGAACCGGUCUCUUU	miR-128	3452
pol-mir-129	CUUUUUGCGGUCUGGGCUUGC	miR-129	722
pol-mir-130c	CAGUGCAAUAUUAAAAGGGCAU	miR-130	450
pol-mir-130b	CAGUGCAAUAAUGAAAGGGCAU	miR-130	794
pol-mir-132	UAACAGUCUACAGCCAUGGUCG	miR-132	22
pol-mir-133a	UUUGGUCCCCUUCAACCAGCUG	miR-133	2063
pol-mir-133b	UUUGGUCCCCUUCAACCAGCU	miR-133	548
pol-mir-135a	UAUGGCUUUCUAUUCCUAUGUGA	miR-135	25
pol-mir-135b	UAUGGCUUUUUAUUCCUAUCUGA	miR-135	6
pol-mir-137	UUAUUGCUUGAGAAUACGCGUAG	miR-137	13
pol-mir-138	AGCUGGUGUUGUGAAUCAGGCCG	miR-138	177
pol-mir-139	UCUACAGUGCAUGUGUCUCCAGU	miR-139	54
pol-mir-140	CAGUGGUUUUACCCUAUGGUAG	miR-140	71
pol-mir-142b	AUAAAGUAGAAAGCACUACUAA	miR-142	5
pol-mir-143	UGAGAUGAAGCACUGUAGCUC	miR-143	889
pol-mir-144	UACAGUAUAGAUGAUGUACUAU	miR-144	59
pol-mir-145	GUCCAGUUUUCCCAGGAAUCCCU	miR-145	55
pol-mir-146	UGAGAACUGAAUUCCAUAGAUGG	miR-146	4
pol-mir-147	GUGUGCGGAAAAGCUUCUGCU	miR-147	8
pol-mir-148	UCAGUGCAUUACAGAACUUUG	miR-148	284
pol-mir-150	ACUCCCAAUCCUUGUACCAGUG	miR-150	62
pol-mir-153	UUGCAUAGUCACAAAAGUGAUCA	miR-153	9
pol-mir-155	UUAAUGCUAAUCGUGAUAGGG	miR-155	3
pol-mir-181a	AACAUUCAACGCUGUCGGUGAGU	miR-81	1539
pol-mir-181b	AACAUUCAUUGCUGUCGGUGGGU	miR-81	819
pol-mir-182	UUUGGCAAUGGUAGAACUCACA	miR-182	16
pol-mir-183	UAUGGCACUGGUAGAAUUCACUG	miR-183	31
pol-mir-184	UGGACGGAGAACUGAUAAGGGC	miR-184	1298
pol-mir-187	UCGUGUCUUGUGUUGCAGCCA	miR-187	4
pol-mir-190a	UGAUAUGUUUGAUAUAUUAGGUU	miR-190	9
pol-mir-190b	UGAUAUGUUUGAUAUUCGGUUG	miR-190	246
pol-mir-192	AUGACCUAUGAAUUGACAGCCA	miR-192	40872
pol-mir-193	AACUGGCCUACAAAGUCCCAGU	miR-193	71
pol-mir-194	UGUAACAGCAACUCCAUGUGGAA	miR-194	348
pol-mir-196	UAGGUAGUUUCAUGUUGUUGGG	miR-196	133
pol-mir-199-1	CCCAGUGUUCAGACUACCUGUU	miR-199	8708
pol-mir-199-2	CCCAGUGUUCAGACUACCUGUU	miR-199
pol-mir-200a	UAACACUGUCUGGUAACGAUGUU	miR-8	1159
pol-mir-200b	UAAUACUGCCUGGUAAUGAUGA	miR-8	195
pol-mir-203a	GUGAAAUGUUUAGGACCACUUG	miR-203	27990
pol-mir-204	UUCCCUUUGUCAUCCUAUGCCU	miR-204	1021
pol-mir-205	UCCUUCAUUCCACCGGAGUCUG	miR-205	644
pol-mir-206a	UGGAAUGUAAGGAAGUGUGUGG	miR-1	50853
pol-mir-206b	UGGAAUGUAAAGAAGUGUGUGG	miR-1	25
pol-mir-210	CUGUGCGUGUGACAGCGGCUA	miR-210	313
pol-mir-212	UAACAGUCUACAGUCAUGGCUAC	miR-132	186
pol-mir-214	ACAGCAGGCACAGACAGGCAGU	miR-214	239
pol-mir-216a	AAAUCUCAGCUGGCAACUGUGA	miR-216	34
pol-mir-216b	UAAUCUCUGCAGGCAACUGUGA	miR-216	28
pol-mir-217	UACUGCAUCAGGAACUGAUUGGC	miR-217	132
pol-mir-218a	UUGUGCUUGAUCUAACCAUGUG	miR-218	24
pol-mir-219	UGAUUGUCCAAACGCAAUUCUU	miR-219	49
pol-mir-221	AGCUACAUUGUCUGCUGGGUUU	miR-221	1791
pol-mir-222	AGCUACAUCUGGCUACUGGGUCU	miR-221	1954
pol-mir-223	UGUCAGUUUGUCAAAUACCCCAA	miR-223	8
pol-mir-275	UCAGGUACCUGAAGUAGCGCGCG	miR-275	3
pol-mir-301	CAGUGCAAUAGUAUUGUCAUAG	miR-130	4
pol-mir-338	UCCAGCAUCAGUGAUUUUGUU	miR-338	8
pol-mir-365	UAAUGCCCCUAAAAAUCCUUAU	miR-365	107
pol-mir-375	UUUGUUCGUUCGGCUCGCGUUA	miR-375	7127
pol-mir-429	UAAUACUGUCUGGUAAUGCCGU	miR-8	133
pol-mir-449	AGGCAGUGUAAUGUUAGCUGA	miR-449	6
pol-mir-451	AAACCGUUACCAUUACUGAGUUU	miR-451	467
pol-mir-454	UAGUGCAAUAUUGCUUAUAGGGU	miR-454	12
pol-mir-455	UAUGUGCCCUUGGACUACAUCG	miR-455	851
pol-mir-456	CAGGCUGGUUAGAUGGUUGUCU	miR-456	546
pol-mir-458	AUAGCUCUUUAAAUGGUACUGC	miR-458	38
pol-mir-460-5p	CCUGCAUUGUACACACUGUGCGU	miR-460	6
pol-mir-460-3p	CACAGCGCAUACAAUGUGGAUG	miR-460	6
pol-mir-489	UGACAUCAUAUGUACGGCUGCU	miR-489	37
pol-mir-499	UUAAGACUUGCAGUGAUGUUUA	miR-499	848
pol-mir-730	UCCUCAUUGUGCAUGCUGUGUG	miR-460	35
pol-mir-1388	AUCUCAGGUUCGUCAGCCCAUG	miR-1388	99
pol-mir-459	CUGUCAGUAACAAGGAUUCAUC		35
pol-mir-462	UAACGGAACCCAUAAUGCAGCUG		53
pol-mir-722	UUUUGCAGAAACGUUUCAGAUU		201
pol-mir-724	UUAAAGGGAAUUUGCGACUGUU		891
pol-mir-726	UUCACUACUAGCAGAACUCGG		7
pol-mir-727	GUUGAGGCGAGUUGAAGACUUC		26
pol-mir-731	AAUGACACGUUUUCUCCCGGAUU		13
