# Supplementary material for: Identification and Differential Expression of MicroRNAs during Metamorphosis of the Japanese Flounder (Paralichthys olivaceus)
Source: PLoS One. 2011 Jul 27;6(7):e22957. doi: 10.1371/journal.pone.0022957 (PMC3144956; doi:10.1371/journal.pone.0022957)
Supplement: Table S3 — Japanese flounder conserved miRNA*s during metamorphosis. The red letters represent mismatched base, the green labeled miRNA* indicate that they need further validate. (XLS) [file pone.0022957.s007.xls]

## Sheet: Table S3
Table S3. Japanese flounder conserved miRNA*s during metamorphosis..
The red letters represent mismatched base, the green labeled miRNA* indicate that they need further validate.
miRNA name	Sequence (5’-3’)	Reads
pol-mir-1*	ACAUACUUCUUUAUAUGCCCAUA	6
pol-let-7b*	CUAUACAACCUACUGCCUUC	4
Pol-let-7c*	CUGUACAACCUUCUAGCUUUCC	4
Pol-let-7d*	CUGUACAACCUUCUAGCUUUCC	4
pol-mir-9*	UAAAGCUAGAGAACCGAAAGUA	249
pol-mir-10d*	AGAUUCGAUUCUAGGGGAGUAU	4
pol-mir-21*	CGACAACAGUCUGUAGGCUGUC	6
pol-mir-22a*	AGUUCUUCACUGGCAAGCUUUA	1722
pol-mir-22b*	CGUUCUUCACUGGCUAGCUUUA	31
pol-mir-122*	AACGCCAUUAUCACACUAUAUA	12
pol-mir-124*	CGUGUUCACAGCGGACCUUGAU	48
pol-mir-133b*	GCUGGUCAAACGGAACCAAGUC	38
pol-mir-140*	ACCACAGGGUAGAACCACGGAC	2735
pol-mir-144*	GGAUAUCAUCUUAUACUGUAAGU	9
pol-mir-182*	UGGUUCUAGACUUGCCAACUA	30
pol-mir-199*	ACAGUAGUCUGCACAUUGGUUA	1444
pol-mir-203*	AGUGGUUCUCAACAGUUCAACAG	22
pol-mir-206*	ACAUGCUUCCUUAUAUCCCCAU	19
pol-mir-221*	ACCUGGCAUACAAUGUAGAUUU	48
pol-mir-30e*	CUUUCAGUCGGAUGUUUGCAGC	611
pol-mir-126*	CAUUAUUACUUUUGGUACGCG	54
pol-mir-129*	AAGCCCUUACCCCAAAAAGCAU	172
pol-mir-130b*	ACUCUUUCCCUGUUGCACUACU	79
pol-mir-133a*	AGCUGGUAAAAUGGAACCAAAU	549
pol-mir-214*	UGCCUGUCUACACUUGCUGUGC	17
pol-mir-458*	AGCGCCAUUUUCAGAGCUAUA	6
pol-mir-23b*	GGGUUCCUGGCGUGCUGAUUU	36
pol-mir-27b*	AGAGCUUAGCUGAUUGGUGAAC	76
pol-mir-132*	ACCGUGGCUUUAGAUUGUUACU	99
pol-mir-143*	GGUGCAGUGCUGCAUCUCUGG	119
pol-mir-219*	AGAAUUGUGCCUGGACAUCUGU	35
pol-mir-145*	AUUCCUGGAAAUACUGUUCUU	7
pol-mir-181a*	ACCAUCGACCGUUGAUUGUGCC	866
pol-mir-193*	UGGGUCUUUGCGGGCAAGGUGA	10
pol-mir-365*	AGGGACUUUUAGGGGCAGCUGUG	96
pol-mir-139*	UGGAGACCCAGCUCUGUUGGA	16
pol-mir-130c*	GCCCUUUUUCUGUUGCACUACU	49
pol-mir-181b*	CUCACUGAACGAUGAAUGCAA	15
pol-mir-499*	AACAUCACUUUAAGUCUGUGCU	3
pol-mir-148*	AAGUUCUGUGAUACACUCAGACU	30
pol-mir-138*	GCUAUUUCACAACACCAGGGU	7
pol-mir-223*	GUGUAUUUGACAAGCUGAAUUGG	4
pol-mir-29b*	CUGGUUUCAGAUGGUGGCUUAGA	3
pol-mir-25*	AGGCGGAGACUUGGGCAAUUGCC	15
pol-mir-125a*	ACAGGUGAGGUCCUCGGGAACA	62
pol-mir-455*	UGCAGUCCAUGGGCAUAUACAC	56
pol-mir-212*	ACCUUGGCUUUAGACUGCUUACU	4
pol-mir-142*	GUAGUGUUUCCUACUUUAUGGA	4
pol-mir-135b*	AUAUAGGGAUGGAAGCCAUGCA	22
pol-mir-204*	GCAGGGACAGCAAAGGGAUGC	11
pol-mir-16*	UCCAAUAUUGAUCGUGCUGCUG	3
pol-mir-101*	CAGUUAUCAUGGUACCGGUGCUG	27
pol-let-7j*	CUGUACAAGUGACUGCCUUGCU	15
pol-mir-489*	UGGUCGUAUGUAUGACGUCAUU	103
pol-mir-137*	GGGUAUUCUUGGGUGGAUAAUA	3
pol-mir-196*	ACAGGAACCUGAAACUGCCUGA	9
pol-mir-19d*	AGCUUUGCAGGGUGGGCAGUCA	6
