# Supplementary material for: Identification and Differential Expression of MicroRNAs during Metamorphosis of the Japanese Flounder (Paralichthys olivaceus)
Source: PLoS One. 2011 Jul 27;6(7):e22957. doi: 10.1371/journal.pone.0022957 (PMC3144956; doi:10.1371/journal.pone.0022957)
Supplement: Table S4 — Differential expression of Japanese flounder conserved miRNAs between 17 and 29 dph. (XLS) [file pone.0022957.s008.xls]

## Sheet: Table S4
Table S4. Differential expression of Japnese flounder conserved miRNAs between 17 and 29 dph.
					Group 1		Group 2			Group 1	Group 1	Group 1	Group 2	Group 2	Group 2
					17d		29d		Log2 (G2/G1)	S01 - 17d-01	S01 - 17d-02	S01 - 17d-03	S02 - 29d-01	S02 - 29d-02	S02 - 29d-03
No	miRNAs Name	Reporter Name		p-value	Mean	StDev	Mean	StDev		Signal	Signal	Signal	Signal	Signal	Signal
	Following transcripts are statistically significant and have high signals (signal > 500)
1	pol-mir-1	dre-miR-1	UGGAAUGUAAAGAAGUAUGUAU	0.00569422	17.4127	8.99263	2576.24	159.914	7.20898	7.09	21.6001	23.548	2406.94	2597.04	2724.73
2	pol-mir-199*	PN205	ACAGUAGUCUGCACAUUGGUUA	3.99533e-06	151.145	4.06512	911.994	24.4435	2.59309	148.268	155.796	149.371	931.238	884.491	920.253
3	pol-mir-100	dre-miR-100	AACCCGUAGAUCCGAACUUGUG	0.00333555	485.82	56.6629	146.503	3.22589	-1.72949	427.788	488.665	541.007	143.733	145.731	150.045
4	pol-mir-10d	fru-miR-10d	UACCCUGUAGAACCGAAUGUGUGUG	0.00412695	582.615	102.626	104.033	4.25481	-2.4855	652.745	630.276	464.825	102.961	100.417	108.722
5	pol-mir-125a	dre-miR-125a	UCCCUGAGACCCUUAACCUGUG	0.00115454	1229.51	111.072	254.883	3.69961	-2.27017	1243.76	1112	1332.77	253.825	251.828	258.997
6	pol-mir-128	PN253	UCACAGUGAACCGGUCUCUUU	0.000294201	881.878	40.1279	342.165	24.5233	-1.36589	877.983	923.811	843.839	369.282	335.67	321.543
7	pol-miR-133a	dre-miR-133a	UUUGGUCCCCUUCAACCAGCUG	3.16886e-05	515.979	16.4914	143.66	6.32029	-1.84466	503.224	534.602	510.113	138.857	150.82	141.302
8	pol-mir-15b	PN186	UAGCAGCGCAUCAUGGUUUGA	0.00295688	692.574	50.4819	305.968	6.06677	-1.17859	730.665	635.316	711.743	309.455	298.962	309.485
9	pol-mir-17a	dre-miR-17a	CAAAGUGCUUACAGUGCAGGUA	0.00013822	813.354	52.5977	283.718	9.66313	-1.51943	771.391	872.359	796.311	289.019	272.564	289.57
10	pol-mir-181a	dre-miR-181a	AACAUUCAACGCUGUCGGUGAGU	0.000210755	3083.76	273.692	778.515	47.4382	-1.98589	2768.9	3264.72	3217.66	746.592	755.927	833.026
11	pol-mir-181b	PN101	AACAUUCAUUGCUGUCGGUGGGU	7.29351e-05	2056.71	6.07524	855.359	10.8185	-1.26574	2053.87	2063.69	2052.58	845.001	866.586	854.491
12	pol-mir-194	PN106	UGUAACAGCAACUCCAUGUGGAA	0.00452328	1009.36	112.026	388.918	3.33699	-1.37591	1126.08	999.305	902.707	387.98	386.151	392.624
13	pol-mir-199	PN174	CCCAGUGUUCAGACUACCUGUU	0.00375909	817.379	57.7309	530.628	30.3954	-0.623304	881.614	800.698	769.826	543.289	495.949	552.647
14	pol-mir-203a	dre-miR-203a	GUGAAAUGUUUAGGACCACUUG	0.00587117	568.978	65.2698	1153.65	155.74	1.01976	644.019	525.389	537.527	1021.14	1114.62	1325.2
15	pol-mir-206b	PN237	UGGAAUGUAAAGAAGUGUGUGG	0.00261182	184.413	30.3071	1356.67	51.7479	2.87905	200.529	203.257	149.453	1416.36	1329.04	1324.59
16	pol-mir-20a	dre-miR-20a	UAAAGUGCUUAUAGUGCAGGUAG	0.00955652	545.602	82.2263	222.17	6.95501	-1.29619	529.936	634.534	472.335	216.391	229.889	220.23
17	pol-mir-20b	dre-miR-20b	CAAAGUGCUCACAGUGCAGGUAG	0.00592474	487.284	86.9725	106.09	7.95248	-2.19948	388.13	550.666	523.056	114.864	99.3579	104.047
18	pol-mir-21	dre-miR-21	UAGCUUAUCAGACUGGUGUUGGC	0.0011683	3607.75	217.321	2104.91	95.4499	-0.777339	3362.27	3685.4	3775.58	2206.32	2091.58	2016.83
19	pol-mir-214	PN87	ACAGCAGGCACAGACAGGCAGU	0.00158527	5675.57	486.662	1394.79	55.6838	-2.02472	6006.34	5116.76	5903.6	1410.46	1332.95	1440.96
20	pol-mir-22a	dre-miR-22a	AAGCUGCCAGCUGAAGAACUGU	0.00229034	3054.96	331.634	780.462	31.7211	-1.96875	2838.85	2889.23	3436.79	758.136	816.772	766.478
21	pol-mir-25	dre-miR-25	CAUUGCACUUGUCUCGGUCUGA	0.000188343	567.363	44.3286	162.865	9.29344	-1.80059	617.919	535.148	549.023	173.001	160.85	154.745
22	pol-mir-26b	dre-miR-26b	UUCAAGUAAUCCAGGAUAGGUU	0.000443844	108.768	5.94611	504.314	7.22638	2.21306	115.361	103.812	107.132	505.998	496.394	510.549
23	pol-mir-375	PN244	UUUGUUCGUUCGGCUCGCGUU	0.00034704	819.416	85.7215	163.813	17.2044	-2.32255	881.486	855.155	721.608	180.698	146.306	164.434
24	pol-mir-455*	PN144	UGCAGUCCAUGGGCAUAUACAC	0.00318783	566.364	6.06844	112.073	17.0244	-2.3373	565.971	560.502	572.62	124.303	92.6292	119.286
25	pol-mir-92a	dre-miR-92a	UAUUGCACUUGUCCCGGCCUGU	0.000125991	2442.39	381.807	148.653	14.5678	-4.03827	2489.27	2798.59	2039.31	165.026	137.124	143.809
26	pol-mir-92b	PN49	CAUUGCACUUGUCCCGGCCUGA	2.08924e-05	1804.03	106.381	118.35	9.53704	-3.93009	1811.5	1694.11	1906.48	128.164	109.116	117.771
	Following transcripts are statistically significant but have low signals (signal < 500)
1	pol-let-7c*	PN133	CUGUACAACCUUCUAGCUUUCC	0.00140344	45.9148	5.10034	9.38004	2.088	-2.29129	47.1192	50.3051	40.32	8.3285	8.02687	11.7848
2	pol-let-7h	PN93	UGAGGUAGUAAGUUGUGUUGU	0.00148214	52.7518	1.12011	189.093	15.4833	1.8418	51.5321	53.7342	52.9892	189.965	173.192	204.122
3	pol-mir-10b	PN245	UACCCUGUAGAACCGAAUUUGUG	0.00270329	215.414	24.1358	105.404	6.90338	-1.03118	227.794	230.847	187.6	111.04	107.468	97.7043
4	pol-mir-124	dre-miR-124	UAAGGCACGCGGUGAAUGCCAA	0.0016538	313.736	41.621	39.5157	2.60804	-2.98906	279.023	359.878	302.308	39.3003	42.2247	37.022
5	pol-mir-125a*	PN165	ACAGGUGAGGUCCUCGGGAACA	0.000206616	53.4388	8.62144	4.30381	0.518289	-3.6342	45.4802	52.2388	62.5974	4.89944	4.05648	3.95552
6	pol-mir-126	PN68	UCGUACCGUGAGUAAUAAUGCA	0.00720093	47.222	9.23269	211.878	17.5489	2.1657	50.4805	54.3837	36.802	213.609	193.527	228.497
7	pol-mir-129	PN189	CUUUUUGCGGUCUGGGCUUGC	0.00936552	44.568	10.4676	9.35562	3.31202	-2.2521	38.1978	38.8572	56.6489	11.8762	5.60445	10.5862
8	pol-mir-130c*	PN145	GCCCUUUUUCUGUUGCACUACU	0.00211362	182.671	33.4572	28.1978	7.07645	-2.69559	217.493	150.77	179.75	34.2568	20.4204	29.9161
9	pol-mir-132	dre-miR-132	UAACAGUCUACAGCCAUGGUCG	0.000411335	123.929	15.7053	20.7136	2.63247	-2.58087	116.754	141.94	113.092	18.033	23.2952	20.8126
10	pol-mir-133b	dre-miR-133b	UUUGGUCCCCUUCAACCAGCUA	0.00346322	407.837	45.6067	127.875	5.85483	-1.67326	373.92	459.684	389.908	123.521	125.573	134.531
11	pol-mir-139	PN179	UCUACAGUGCAUGUGUCUCCAGU	0.00806495	77.9796	6.41753	44.067	6.10015	-0.823398	75.7118	85.2231	73.0038	42.3526	39.0075	50.8409
12	pol-mir-143	dre-miR-143	UGAGAUGAAGCACUGUAGCUC	3.90517e-05	199.523	6.2896	67.7691	2.52883	-1.55786	205.479	200.146	192.946	65.463	67.3709	70.4734
13	pol-mir-145	PN76	GUCCAGUUUUCCCAGGAAUCCCU	0.00325198	248.741	19.6965	156.508	7.69861	-0.668411	233.069	270.851	242.303	159.519	147.758	162.245
14	pol-mir-15a	fru-miR-15a	UAGCAGCACGGAAUGGUUUGUG	0.00102357	422.191	41.9893	169.562	11.3156	-1.31609	439.794	452.514	374.265	156.507	175.603	176.574
15	pol-mir-16b	dre-miR-16b	UAGCAGCACGUAAAUAUUGGAG	0.00458503	63.7258	11.3669	294.629	11.2481	2.20895	62.2349	75.7646	53.1779	284.914	292.021	306.952
16	pol-mir-182	dre-miR-182	UUUGGCAAUGGUAGAACUCACA	0.00273687	227.623	30.8254	100.405	8.01161	-1.18081	207.215	212.572	263.083	101.195	92.0281	107.993
17	pol-mir-183	dre-miR-183	UAUGGCACUGGUAGAAUUCACUG	0.00126345	137.21	17.0137	49.2889	4.25016	-1.47705	122.977	132.6	156.054	46.4231	47.2715	54.1721
18	pol-mir-18a	dre-miR-18a	UAAGGUGCAUCUAGUGCAGAUA	0.000668288	119.514	19.3233	26.4523	2.20787	-2.17571	109.72	107.049	141.773	29.0002	25.1034	25.2531
19	pol-mir-18b	PN215	UAAGGUGCAUCUAGUGUAGUU	0.00243967	137.737	23.2858	42.1241	5.48076	-1.7092	116.756	133.665	162.791	43.6522	36.0415	46.6786
20	pol-mir-192	PN192	AUGACCUAUGAAUUGACAGCCA	0.00110714	27.5724	3.12905	220.323	8.07238	2.99832	27.7164	24.3738	30.6269	214.737	216.653	229.578
21	pol-mir-193*	PN96	UGGGUCUUUGCGGGCAAGGUGA	0.00325622	52.8689	9.45134	17.5958	2.23667	-1.58719	50.8472	63.1675	44.592	19.4025	15.0942	18.2908
22	pol-mir-19b	PN90	UGUGCAAAUCCAUGCAAAACUG	0.00305814	162.366	8.08054	24.3456	4.05583	-2.73752	171.697	157.719	157.683	26.7987	19.6641	26.5739
23	pol-mir-19d	dre-miR-19d	UGUGCAAACCCAUGCAAAACUGA	0.000142924	302.037	48.2492	22.4827	2.03342	-3.74784	285.173	264.484	356.455	20.191	24.0713	23.1856
24	pol-mir-200a	PN209	UAACACUGUCUGGUAACGAUGUU	0.00839714	307.291	12.9541	144.674	16.1038	-1.0868	302.769	321.9	297.204	147.584	127.313	159.124
25	pol-mir-200b	dre-miR-200b	UAAUACUGCCUGGUAAUGAUGA	0.00115289	49.3935	7.47547	203.232	25.9234	2.04073	57.121	48.8609	42.1985	176.201	205.609	227.884
26	pol-mir-205	dre-miR-205	UCCUUCAUUCCACCGGAGUCUG	0.00685544	209.791	41.8763	80.0842	10.5132	-1.38937	218.423	246.679	164.272	81.2315	69.0444	89.9767
27	pol-mir-20a	PN44	UAAAGUGCUUAUAGUGCAGGUA	0.00298878	298.641	17.0039	163.61	0.579131	-0.868148	316.017	297.87	282.035	164.211	163.563	163.056
28	pol-mir-210	PN7	CUGUGCGUGUGACAGCGGCUA	0.00421366	140.862	7.63524	46.009	5.43941	-1.61429	149.673	136.732	136.182	52.276	42.5137	43.2373
29	pol-mir-222	PN99	AGCUACAUCUGGCUACUGGGUCU	0.000184316	325.513	21.7718	114.387	4.64423	-1.50879	341.757	300.774	334.008	114.437	109.718	119.006
30	pol-mir-23a	dre-miR-23a	AUCACAUUGCCAGGGAUUUCCA	0.00778231	227.115	25.6725	476.681	11.7834	1.0696	222.429	204.109	254.808	464.849	476.78	488.415
31	pol-mir-23b*	PN59	GGGUUCCUGGCGUGCUGAUUU	0.00589452	44.8059	11.6097	5.24956	0.565641	-3.09342	44.2856	56.667	33.4651	5.88792	4.81071	5.05003
32	pol-mir-27b	PN27	UUCACAGUGGCUAAGUUCUGC	0.009284	400.583	61.6807	153.541	8.59959	-1.38347	380.915	469.699	351.134	162.915	146.016	151.693
33	pol-mir-27b*	PN217	AGAGCUUAGCUGAUUGGUGAAC	0.00176714	28.5967	4.55351	7.08546	1.09045	-2.01291	33.0536	28.784	23.9524	5.89315	7.33108	8.03215
34	pol-mir-27e	PN161	UUCACAGUGGCUAAGUUCAGU	0.00203973	46.4641	7.94782	152.081	15.4833	1.71065	38.2823	46.9548	54.1552	159.031	134.34	162.871
35	pol-mir-30c	PN197	UGUAAACAUCCUACACUCUCAGC	0.000336101	218.115	16.4633	69.141	5.06932	-1.65748	223.172	199.717	231.457	69.7776	63.7835	73.862
36	pol-mir-30d	PN57	UGUAAACAUCCCCGACUGGAAGC	0.000104351	202.801	17.1395	44.4739	2.03249	-2.18903	197.548	221.952	188.902	44.843	42.2821	46.2965
37	pol-mir-30f	PN112	UGUAAACAUCCUACACUCUCGGC	0.000386002	111.711	9.65124	38.6597	2.27527	-1.53086	106.625	105.666	122.841	40.8702	36.3248	38.7841
38	pol-mir-455	dre-miR-455	UAUGUGCCCUUGGACUACAUCG	0.00922874	289.191	48.2677	98.1819	5.99326	-1.55849	289.77	337.166	240.636	92.2701	98.0223	104.253
39	pol-mir-93	PN227	AAAAGUGCUGUUUGUGCAGGUAG	0.00524423	268.273	50.9243	43.4651	4.57851	-2.62577	295.336	209.531	299.952	42.5719	39.3989	48.4243
40	pol-mir-99	dre-miR-99	AACCCGUAGAUCCGAUCUUGUG	0.000285705	158.217	13.5436	37.3	3.4851	-2.08466	171.277	159.139	144.237	40.8842	33.9232	37.0927
